# Supplementary material for: IsoPlot: a database for comparison of mRNA isoforms in fruit fly and mosquitoes
Source: Database (Oxford). 2017 Sep 12;2017:bax069. doi: 10.1093/database/bax069 (PMC5737200; doi:10.1093/database/bax069)
Supplement: Supplementary Data [file bax069_supp_tables1.xlsx]

## Sheet: Sheet1
Species	strain	Sample name	Stage	Description	Resource link
Anopheles gambiae	Pimperena	E_10h_F	embryo	embryo, 10hr, female	http://www.ebi.ac.uk/arrayexpress/experiments/E-MTAB-2583/samples/
Anopheles gambiae	Pimperena	E_10h_M	embryo	embryo, 10hr, male	http://www.ebi.ac.uk/arrayexpress/experiments/E-MTAB-2583/samples/
Anopheles gambiae	Pimperena	E_20h_F	embryo	embryo, 20hr, female	http://www.ebi.ac.uk/arrayexpress/experiments/E-MTAB-2665/samples/?s_page=1&s_pagesize=50
Anopheles gambiae	Pimperena	E_20h_M	embryo	embryo, 20hr, male	http://www.ebi.ac.uk/arrayexpress/experiments/E-MTAB-2583/samples/
Anopheles gambiae	Pimperena	E_28h_F	embryo	embryo, 28hr, female	http://www.ebi.ac.uk/arrayexpress/experiments/E-MTAB-2583/samples/
Anopheles gambiae	Pimperena	E_28h_M	embryo	embryo, 28hr, male	http://www.ebi.ac.uk/arrayexpress/experiments/E-MTAB-2583/samples/
Anopheles gambiae	Pimperena	E_36h_F	embryo	embryo, 36hr, female	http://www.ebi.ac.uk/arrayexpress/experiments/E-MTAB-2583/samples/
Anopheles gambiae	Pimperena	E_36h_M	embryo	embryo, 36hr, male	http://www.ebi.ac.uk/arrayexpress/experiments/E-MTAB-2583/samples/
Anopheles gambiae	Pimperena	L1_12h_F	larva	first instar larva, 12hr, female	http://www.ebi.ac.uk/arrayexpress/experiments/E-MTAB-2527/samples/
Anopheles gambiae	Pimperena	L1_12h_M	larva	first instar larva, 12hr, male	http://www.ebi.ac.uk/arrayexpress/experiments/E-MTAB-2527/samples/
Anopheles gambiae	Pimperena	L2_12h_F	larva	second instar larva, 12hr, female	http://www.ebi.ac.uk/arrayexpress/experiments/E-MTAB-2527/samples/
Anopheles gambiae	Pimperena	L2_12h_M	larva	second instar larva, 12hr, male	http://www.ebi.ac.uk/arrayexpress/experiments/E-MTAB-2527/samples/
Anopheles gambiae	Pimperena	L3_12h_F	larva	third instar larva, 12hr, female	http://www.ebi.ac.uk/arrayexpress/experiments/E-MTAB-2527/samples/
Anopheles gambiae	Pimperena	L3_12h_M	larva	third instar larva, 12hr, male	http://www.ebi.ac.uk/arrayexpress/experiments/E-MTAB-2527/samples/
Anopheles gambiae	Pimperena	L4_12h_F	larva	fourth instar larva, 12hr, female	http://www.ebi.ac.uk/arrayexpress/experiments/E-MTAB-2665/samples/?s_page=1&s_pagesize=50
Anopheles gambiae	Pimperena	L4_12h_M	larva	fourth instar larva, 12hr, male	http://www.ebi.ac.uk/arrayexpress/experiments/E-MTAB-2665/samples/?s_page=1&s_pagesize=50
Anopheles gambiae	Pimperena	L4_24h_F	larva	fourth instar larva, 24hr, female	http://www.ebi.ac.uk/arrayexpress/experiments/E-MTAB-2527/samples/
Anopheles gambiae	Pimperena	L4_24h_M	larva	fourth instar larva, 24hr, male	http://www.ebi.ac.uk/arrayexpress/experiments/E-MTAB-2527/samples/
Anopheles gambiae	Pimperena	L4_36h_F	larva	fourth instar larva, 36hr, female	http://www.ebi.ac.uk/arrayexpress/experiments/E-MTAB-2665/samples/?s_page=1&s_pagesize=50
Anopheles gambiae	Pimperena	L4_36h_M	larva	fourth instar larva, 36hr, male	http://www.ebi.ac.uk/arrayexpress/experiments/E-MTAB-2665/samples/?s_page=1&s_pagesize=50
Anopheles gambiae	Pimperena	P_4h_F	pupa	pupa, 4hr, female	http://www.ebi.ac.uk/arrayexpress/experiments/E-MTAB-2489/samples/
Anopheles gambiae	Pimperena	P_4h_M	pupa	pupa, 4hr, female	http://www.ebi.ac.uk/arrayexpress/experiments/E-MTAB-2489/samples/
Anopheles gambiae	Pimperena	P_10h_F	pupa	pupa, 10hr, female	http://www.ebi.ac.uk/arrayexpress/experiments/E-MTAB-2489/samples/
Anopheles gambiae	Pimperena	P_10h_M	pupa	pupa, 10hr, male	http://www.ebi.ac.uk/arrayexpress/experiments/E-MTAB-2489/samples/
Anopheles gambiae	Pimperena	P_20h_F	pupa	pupa, 20hr, female	http://www.ebi.ac.uk/arrayexpress/experiments/E-MTAB-2489/samples/
Anopheles gambiae	Pimperena	P_20h_M	pupa	pupa, 20hr, male	http://www.ebi.ac.uk/arrayexpress/experiments/E-MTAB-2489/samples/
Anopheles gambiae	Pimperena	2h_60RH	adult	adult, 2hr after eclosion, female, 60% relative humidity with access to 10% sucrose solution	http://www.ebi.ac.uk/arrayexpress/experiments/E-MTAB-2877/samples
Anopheles gambiae	Pimperena	2h_80RH	adult	adult, 2hr after eclosion, female, 80% relative humidity with access to 10% sucrose solution	http://www.ebi.ac.uk/arrayexpress/experiments/E-MTAB-2877/samples
Anopheles gambiae	Pimperena	24h_60RH	adult	adult, 24hr after eclosion, female, 60% relative humidity with access to 10% sucrose solution	http://www.ebi.ac.uk/arrayexpress/experiments/E-MTAB-2877/samples
Anopheles gambiae	Pimperena	24h_80RH	adult	adult, 24hr after eclosion, female, 80% relative humidity with access to 10% sucrose solution	http://www.ebi.ac.uk/arrayexpress/experiments/E-MTAB-2877/samples
Anopheles gambiae	Pimperena	48h_60RH	adult	adult, 48hr after eclosion, female, 60% relative humidity with access to 10% sucrose solution	http://www.ebi.ac.uk/arrayexpress/experiments/E-MTAB-2877/samples
Anopheles gambiae	Pimperena	48h_80RH	adult	adult, 48hr after eclosion, female, 80% relative humidity with access to 10% sucrose solution	http://www.ebi.ac.uk/arrayexpress/experiments/E-MTAB-2877/samples
Anopheles gambiae	Pimperena	72h_60RH	adult	adult, 72hr after eclosion, female, 60% relative humidity with access to 10% sucrose solution	http://www.ebi.ac.uk/arrayexpress/experiments/E-MTAB-2877/samples
Anopheles gambiae	Pimperena	72h_80RH	adult	adult, 72hr after eclosion, female, 80% relative humidity with access to 10% sucrose solution	http://www.ebi.ac.uk/arrayexpress/experiments/E-MTAB-2877/samples
Anopheles gambiae	Pimperena	2h_BFF	adult	adult, female, blood-fed 2-3 days after eclosion and collected 2 hours after blood-feeding	http://www.ebi.ac.uk/arrayexpress/experiments/E-MTAB-2877/samples
Anopheles gambiae	Pimperena	24h_BFF	adult	adult, female, blood-fed 2-3 days after eclosion and collected 24 hours after blood-feeding	http://www.ebi.ac.uk/arrayexpress/experiments/E-MTAB-2877/samples
Anopheles gambiae	Pimperena	48h_BFF	adult	adult, female, blood-fed 2-3 days after eclosion and collected 48 h after blood-feeding	http://www.ebi.ac.uk/arrayexpress/experiments/E-MTAB-2877/samples
Anopheles gambiae	Pimperena	72h_BFF	adult	adult, female, blood-fed 2-3 days after eclosion and collected 72 hours after blood-feeding	http://www.ebi.ac.uk/arrayexpress/experiments/E-MTAB-2877/samples
Anopheles gambiae	Pimperena	Contr_2h	adult	adult, female, mock exposed to untreated test paper when 3-5 days old, culled 2hr post-exposure	http://www.ebi.ac.uk/arrayexpress/experiments/E-MTAB-2877/samples
Anopheles gambiae	Pimperena	Contr_24h	adult	adult, female, mock exposed to untreated test paper when 3-5 days old, culled 24hr post-exposure	http://www.ebi.ac.uk/arrayexpress/experiments/E-MTAB-2877/samples
Anopheles gambiae	Pimperena	Contr_48h	adult	adult, female, mock exposed to untreated test paper when 3-5 days old, culled 48hr post-exposure	http://www.ebi.ac.uk/arrayexpress/experiments/E-MTAB-2877/samples
Anopheles gambiae	Pimperena	Contr_72h	adult	adult, female, mock exposed to untreated test paper when 3-5 days old, culled 72hr post-exposure	http://www.ebi.ac.uk/arrayexpress/experiments/E-MTAB-2877/samples
Anopheles gambiae	Pimperena	Delta_2h	adult	adult, female, exposed to deltamethrin when 3-5 days old, culled 2hr post-exposure	http://www.ebi.ac.uk/arrayexpress/experiments/E-MTAB-2877/samples
Anopheles gambiae	Pimperena	Delta_24h	adult	adult, female, exposed to deltamethrin when 3-5 days old, culled 24hr post-exposure	http://www.ebi.ac.uk/arrayexpress/experiments/E-MTAB-2877/samples
Anopheles gambiae	Pimperena	A_2d_F	adult	adult, 2 days, female	http://www.ebi.ac.uk/arrayexpress/experiments/E-MTAB-2527/samples/
Anopheles gambiae	Pimperena	A_2d_M	adult	adult, 2 days, male	http://www.ebi.ac.uk/arrayexpress/experiments/E-MTAB-2527/samples/
Anopheles gambiae	Pimperena	A_10d_F	adult	adult, 10 days, female	http://www.ebi.ac.uk/arrayexpress/experiments/E-MTAB-2665/samples/?s_page=1&s_pagesize=50
Anopheles gambiae	Pimperena	A_10d_M	adult	adult, 10 days, male	http://www.ebi.ac.uk/arrayexpress/experiments/E-MTAB-2665/samples/?s_page=1&s_pagesize=50
Anopheles gambiae	Pimperena	A_20d_F	adult	adult, 20 days, female	http://www.ebi.ac.uk/arrayexpress/experiments/E-MTAB-2665/samples/?s_page=1&s_pagesize=50
Anopheles gambiae	Pimperena	A_20d_M	adult	adult, 20 days, male	http://www.ebi.ac.uk/arrayexpress/experiments/E-MTAB-2665/samples/?s_page=1&s_pagesize=50
Aedes aegypti	Liverpool	E_0_2h	embryo	embryo, 0-2hr	https://www.ncbi.nlm.nih.gov/sra?term=SRP026319
Aedes aegypti	Liverpool	E_2_4h	embryo	embryo, 2-4hr	https://www.ncbi.nlm.nih.gov/sra?linkname=bioproject_sra_all&from_uid=260298
Aedes aegypti	Liverpool	E_4_8h	embryo	embryo, 4-8hr	https://www.ncbi.nlm.nih.gov/sra?linkname=bioproject_sra_all&from_uid=260298
Aedes aegypti	Liverpool	E_8_12h	embryo	embryo, 8-12hr	https://www.ncbi.nlm.nih.gov/sra?linkname=bioproject_sra_all&from_uid=260298
Aedes aegypti	Liverpool	E_20_24h	embryo	embryo, 20-24hr	https://www.ncbi.nlm.nih.gov/sra?term=SRP026319
Aedes aegypti	Liverpool	E_28_32h	embryo	embryo, 28-32hr	https://www.ncbi.nlm.nih.gov/sra?term=SRP026319
Aedes aegypti	Liverpool	E_36_40h	embryo	embryo, 36-40hr	https://www.ncbi.nlm.nih.gov/sra?term=SRP026319
Aedes aegypti	Liverpool	L1_instar	larva	first instar larva	https://www.ncbi.nlm.nih.gov/sra?term=SRP026319
Aedes aegypti	Liverpool	L2_instar	larva	second instar larva	https://www.ncbi.nlm.nih.gov/sra?term=SRP026319
Aedes aegypti	Liverpool	L3_instar	larva	third instar larva	https://www.ncbi.nlm.nih.gov/sra?term=SRP026319
Aedes aegypti	Liverpool	L4_instar	larva	fourth instar larva	https://www.ncbi.nlm.nih.gov/sra?term=SRP026319
Aedes aegypti	Liverpool	P_M	pupa	pupa, male	https://www.ncbi.nlm.nih.gov/sra?term=SRP026319
Aedes aegypti	Liverpool	P_F	pupa	pupa, female	https://www.ncbi.nlm.nih.gov/sra?term=SRP026319
Aedes aegypti	Liverpool	A_M	adult	adult, male	http://www.ncbi.nlm.nih.gov/sra?linkname=bioproject_sra_all&from_uid=261799
Aedes aegypti	Liverpool	A_F	adult	adult, female	http://www.ncbi.nlm.nih.gov/sra?linkname=bioproject_sra_all&from_uid=261799
Aedes aegypti	Liverpool	Non_BF_F_C	adult	Non blood feed female carcass	https://www.ncbi.nlm.nih.gov/sra?term=SRP026319
Aedes aegypti	Liverpool	12h_BF_F_C	adult	12hr blood feed female carcass	https://www.ncbi.nlm.nih.gov/sra?term=SRP026319
Aedes aegypti	Liverpool	24hr_BF_F_C	adult	24hr blood feed female carcass	https://www.ncbi.nlm.nih.gov/sra?term=SRP026319
Aedes aegypti	Liverpool	48hr_BF_F_C	adult	48hr blood feed female carcass	https://www.ncbi.nlm.nih.gov/sra?term=SRP026319
Aedes aegypti	Liverpool	72hr_BF_F_C	adult	72hr blood feed female carcass	https://www.ncbi.nlm.nih.gov/sra?term=SRP026319
Aedes aegypti	Liverpool	NBF_F_O	adult	Non blood feed female ovary	https://www.ncbi.nlm.nih.gov/sra?term=SRP026319
Aedes aegypti	Liverpool	12h_BF_F_O	adult	12hr blood feed female ovary	https://www.ncbi.nlm.nih.gov/sra?term=SRP026319
Aedes aegypti	Liverpool	24hr_BF_F_O	adult	24hr blood feed female ovary	https://www.ncbi.nlm.nih.gov/sra?term=SRP026319
Aedes aegypti	Liverpool	48hr_BF_F_O	adult	48hr blood feed female ovary	https://www.ncbi.nlm.nih.gov/sra?term=SRP026319
Aedes aegypti	Liverpool	72hr_BF_F_O	adult	72hr blood feed female ovary	https://www.ncbi.nlm.nih.gov/sra?term=SRP026319
Aedes aegypti	Liverpool	testes	adult	testes	https://www.ncbi.nlm.nih.gov/sra?term=SRP026319
Aedes aegypti	Liverpool	carcass_M	adult	male carcass	https://www.ncbi.nlm.nih.gov/sra?term=SRP026319
Culex quinquefasciatus	HAmCq	4th_instar_larvae	larva	fourth Instar larva	https://www.ncbi.nlm.nih.gov/sra/SRR1012913/
Culex quinquefasciatus	HAmCq	4th_instar_larvae_acetone	larva	fourth Instar larvae, 24hr  Acetone treatment	https://www.ncbi.nlm.nih.gov/sra/SRR1012914/
Culex quinquefasciatus	HAmCq	2h_post_eclosion	adult	2h post eclosion, female	https://www.ncbi.nlm.nih.gov/sra/SRR1005577/
Culex quinquefasciatus	HAmCq	12h_post_eclosion	adult	12h post eclosion, female	https://www.ncbi.nlm.nih.gov/sra/SRR1005578/
Culex quinquefasciatus	HAmCq	24h_post_eclosion	adult	24h post eclosion, female	https://www.ncbi.nlm.nih.gov/sra/SRR1005579/
Culex quinquefasciatus	HAmCq	36h_post_eclosion	adult	36h post eclosion, female	https://www.ncbi.nlm.nih.gov/sra/SRR1005580/
Culex quinquefasciatus	HAmCq	48h_post_eclosion	adult	48h post eclosion, female	https://www.ncbi.nlm.nih.gov/sra/SRR1005581/
Culex quinquefasciatus	HAmCq	60h_post_eclosion	adult	60h post eclosion, female	https://www.ncbi.nlm.nih.gov/sra/SRR1005582/
Culex quinquefasciatus	HAmCq	72h_post_eclosion	adult	72h post eclosion, female	https://www.ncbi.nlm.nih.gov/sra/SRR1005583/
Drosophila melanogaster	y1; cn bw1 sp1	E_0_2h	embryo	embryo, 0-2 hr	https://www.ncbi.nlm.nih.gov/sra/?term=SRP001696
Drosophila melanogaster	y1; cn bw1 sp1	E_6_8h	embryo	embryo, 6-8 hr	https://www.ncbi.nlm.nih.gov/sra/?term=SRP001696
Drosophila melanogaster	y1; cn bw1 sp1	E_12_14h	embryo	embryo, 12-14 hr	https://www.ncbi.nlm.nih.gov/sra/?term=SRP001696
Drosophila melanogaster	y1; cn bw1 sp1	E_18_20h	embryo	embryo, 18-20 hr	https://www.ncbi.nlm.nih.gov/sra/?term=SRP001696
Drosophila melanogaster	y1; cn bw1 sp1	E_22_24h	embryo	embryo, 22-24 hr	https://www.ncbi.nlm.nih.gov/sra/?term=SRP001696
Drosophila melanogaster	y1; cn bw1 sp1	L1	larva	first instar larva	https://www.ncbi.nlm.nih.gov/sra/?term=SRP001696
Drosophila melanogaster	y1; cn bw1 sp1	L2	larva	second instar larva	https://www.ncbi.nlm.nih.gov/sra/?term=SRP001696
Drosophila melanogaster	y1; cn bw1 sp1	L3	larva	third instar larva, 12 hr post-molt	https://www.ncbi.nlm.nih.gov/sra/?term=SRP001696
Drosophila melanogaster	y1; cn bw1 sp1	P_0d	pupa	pupae, 0 day, white prepupa	https://www.ncbi.nlm.nih.gov/sra/?term=SRP001696
Drosophila melanogaster	y1; cn bw1 sp1	P_2d	pupa	pupae, 2 day, white prepupa	https://www.ncbi.nlm.nih.gov/sra/?term=SRP001696
Drosophila melanogaster	y1; cn bw1 sp1	P_4d	pupa	pupae, 4 day, white prepupa	https://www.ncbi.nlm.nih.gov/sra/?term=SRP001696
Drosophila melanogaster	y1; cn bw1 sp1	A_F_1d	adult	1 day after eclosion, adult female	https://www.ncbi.nlm.nih.gov/sra/?term=SRP001696
Drosophila melanogaster	y1; cn bw1 sp1	A_F_5d	adult	5 day after eclosion, adult female	https://www.ncbi.nlm.nih.gov/sra/?term=SRP001696
Drosophila melanogaster	y1; cn bw1 sp1	A_M_1d	adult	1 day after eclosion, adult male	https://www.ncbi.nlm.nih.gov/sra/?term=SRP001696
Drosophila melanogaster	y1; cn bw1 sp1	A_M_5d	adult	5 day after eclosion, adult male	https://www.ncbi.nlm.nih.gov/sra/?term=SRP001696
